# Supplementary material for: The Ubiquitous Wilt-Inducing Pathogen Fusarium oxysporum—A Review of Genes Studied with Mutant Analysis
Source: Pathogens. 2024 Sep 24;13(10):823. doi: 10.3390/pathogens13100823 (PMC11510031; doi:10.3390/pathogens13100823)
Supplement: Supplementary file 1 [file pathogens-13-00823-s001.zip › Supplementary Table S1.xlsx]

## Sheet: Table S1
Supplementary Table S1: List of Fusarium oxysporum genes studied by mutant analysis. Gene IDs are provided in the reference genome of Fol 4287. Gene IDs of homologous genes in other strains were obtained using NCBI BLAST. Fo, Fusarium oxysporum; Fol, Fo f. sp. lycopersici; Fom, Fo f. sp. melonis; Focuc, Fo f. sp. cucumerinum; Foc, Fo f. sp. cubense; Forl, Fo f. sp. radicis-lycopersici; Focon, Fo …
Gene ID (Fol 4287)	Gene name	Description	Mutant type	Vegetative hyphal growth	Stress tolerance	Macroconidia	Microconidia/ sporulation rate	Surface hydrophobicity	Invasive growth (penetration)	Virulence	Fusaric acid production	Strains	Tested host(s)	Ref(s)
FOXG_08140	FMK1	MAPK	HR deletion; RNAi	Reduced	No change	Reduced	No change	Loss	Loss	Reduced	Not assessed	Fol 10270; Fol 4287	Tomato	[37-40]
FOXG_06318	HOG1	MAPK	HR deletion; RNAi	No change	Increased tolerance to oxidative stress and fungicides; decreased tolerance to osmotic stress	No change	Reduced	Reduced	Reduced	Reduced	Not assessed	Fol 10270; Fol 4287	Tomato	[39,40]
FOXG_03107	PBS2	MAPK	RNAi	No change	Not assessed	No change	Reduced	Reduced	Reduced	Reduced	Not assessed	Fol 10270	Tomato	[39]
FOXG_05092	MPK1/SLT2	MAPK	HR deletion	Reduced	Reduced tolerance to cell wall and oxidative stress	No change	No change	Not assessed	Not assessed	Reduced	Reduced	Fol 4287; Foc TR4 XJZ2	Tomato; banana	[40,43,45]
FOXG_09254	MSB2	Mucin-type transmembrane protein	HR deletion	Decreased on MM with NO3	Increased sensitivity to CWDE	Not assessed	Not assessed	Not assessed	Reduced	Reduced	Not assessed	Fol 4287	Tomato	[41]
FOXG_06120	SHO1	Tetraspan transmembrane protein	HR deletion	Reduced	Reduced cell wall stress tolerance	Not assessed	Not assessed	Not assessed	Reduced	Reduced	Not assessed	Fol 4287	Tomato	[42]
FOXG_08078	RHO1	Rho-type GTPase	HR deletion	Reduced	Reduced tolerance to osmotic and oxidative stress	Not assessed	Not assessed	Not assessed	Reduced	Reduced	Not assessed	Fol 4287	Tomato	[43,226,227]
FOXG_02117	MKK2	MAPKK	HR deletion	Reduced	Reduced tolernace to cell wall and oxidative stress	No change	No change	Not assessed	Not assessed	Reduced	Reduced	Fol 4287; Foc TR4 XJZ2	NA	[43,45]
FOXG_13835	BCK1	MAPKKK	HR deletion	Reduced	Reduced tolernace to cell wall and oxidative stress	No change	No change	Not assessed	Not assessed	Reduced	Reduced	Fol 4287	NA	[43,45]
FOXG_10633	STE2	G protein-coupled receptor	HR deletion	Not assessed	Not assessed	Not assessed	Not assessed	Not assessed	Not assessed	Reduced	Not assessed	Fol 4287	Tomato	[43]
FOXG_05521	STE7	MAPKK	HR deletion	Not assessed	Not assessed	Not assessed	Not assessed	Not assessed	Reduced	Not assessed	Not assessed	Fol 4287	NA	[43]
FOXG_09411	STE11	MAPKKK	HR deletion	Not assessed	Not assessed	Not assessed	Not assessed	Not assessed	Reduced	Not assessed	Not assessed	Fol 4287	NA	[43]
FOXG_01684	FHK1	Histidine kinase	HR deletion	No change	Reduced tolerance to osmotic and oxidative stress	Not assessed	Not assessed	Not assessed	No change	Reduced	Not assessed	Fol 4287	Tomato	[44]
FOXG_00578	CZF1	C2H2 zinc finger transcription factor	HR deletion	Reduced	Not assessed	Reduced	Hyper-elongation, no rate difference	Not assessed	Reduced	Reduced	Reduced	Fol 4287	Tomato	[45,210]
FOXG_08082	IME2	Protein kinase	HR deletion	Reduced	No change	No change	Reduced	Not assessed	Not assessed	Reduced	Not assessed	Fon race 1	Watermelon	[46]
FOXG_07912	PTC6	Phosphatase	HR deletion	Reduced	Reduced	Increased	Not assessed	Not assessed	Increased at pH 5	Reduced	Not assessed	Fol	Tomato	[47]
FOXG_01836	MSG5	Protein phosphatase	HR deletion	Reduced	No change	Reduced	Not assessed	Not assessed	Not assessed	Reduced	Not assessed	Fol 4287	Tomato	[48]
FOXG_18412	TOR1	Serine/threonine protein kinase	RNAi	Reduced	Not assessed	Not assessed	Not assessed	Not assessed	Not assessed	Reduced	Not assessed	Fol BNCC114534	Potato	[51,52]
FOXG_15946	TOR2	Serine/threonine protein kinase	HR deletion	No change	Not assessed	Not assessed	Not assessed	Not assessed	Not assessed	Not assessed	Not assessed	Fo d from potato	N/A	[53]
FOXG_05528	SNF1	Adenosine monophosphate-activated protein kinase	HR deletion	No change on glucose, reduced on other media	Not assessed	Not assessed	Not assessed	Not assessed	Reduced	Reduced	Not assessed	Fo O-685	Arabidopsis and cabbage	[51,55]
FOXG_09708	SAH1	Salicylate hydroxylase	RNAi	Not assessed	Not assessed	Not assessed	Not assessed	Not assessed	Not assessed	Reduced	Not assessed	Fol BNCC114534	Potato	[51]
FOXG_03165	FNR1/AREA	GATA transcription factor	HR deletion	Reduced on nitrate as the sole nitrogen source	Increased tolerance to chlorate	Not assessed	Not assessed	Not assessed	No change (increased under high ammonium)	Reduced	Not assessed	Fol race 2; Fol 4287	Tomato	[52,219]
FOXG_02277	MEAB	bZIP transcription factor	HR deletion	Reduced on secondary nitrogen sources	Reduced tolerance to chlorate	Not assessed	Not assessed	Not assessed	Increased penetration under high ammonium	Reduced; increased under high ammonium	Not assessed	Fol 4287	Tomato	[52]
FOXG_00980	TIP4	Transcription factor	HR deletion	Not assessed	Not assessed	Not assessed	Not assessed	Not assessed	Reduced	Reduced	Not assessed	Fo d from potato	Potato	[53]
FOXG_08379	FKBP12	FK506 binding protein	HR deletion	No change	Not assessed	Not assessed	Not assessed	Not assessed	Not assessed	Not assessed	Not assessed	Fo d from potato	N/A	[53]
FOXG_07552	GRT1	Small GTPase	HR deletion	No change	Not assessed	Not assessed	Not assessed	Not assessed	Not assessed	Not assessed	Not assessed	Fo 17	NA	[54]
FOXG_09460	GRT2	Small GTPase	HR deletion	Reduced	Not assessed	Not assessed	Not assessed	Not assessed	Not assessed	Not assessed	Not assessed	Fo 18	NA	[54]
FOXG_00582	SCH9	AGC family kinase	HR deletion	No change	Not assessed	Not assessed	Not assessed	Not assessed	Not assessed	Not assessed	Not assessed	Fo 19	NA	[54]
FOXG_08258	TAP42	Phosphotase	HR deletion	Reduced	Not assessed	Not assessed	Not assessed	Not assessed	Not assessed	Not assessed	Not assessed	Fo 20	NA	[54]
FOXG_09359	FGA1	G protein α subunit	HR deletion	No change in diameter, hyphal shape differences	Increased tolerance to heat stress	Not assessed	Reduced	Not assessed	Not assessed	Reduced	Not assessed	Focuc F9	Cucumber	[57]
FOXG_06321	FGA2	G protein α subunit	HR deletion	No change	Increased heat tolerance	Not assessed	No change	Not assessed	Not assessed	Reduced	Not assessed	Focuc F9	Cucumber	[59]
FOXG_11532	FGB1	G protein β subunit	HR deletion	Increased	Increased resistance to heat	Not assessed	Reduced	Not assessed	Reduced	Reduced	Not assessed	Focuc F9; Fol 4287	Cucumber; Tomato	[58,60]
FOXG_03067	CPKA	Cyclic AMP-dependent protein kinase A	HR deletion	Reduced	Not assessed	Not assessed	Reduced	Not assessed	Reduced	Loss	Not assessed	Fo O-685	Arabidopsis thaliana	[61]
FOXG_03261	RSR1	Ras-related small GTPase	HR deletion	Reduced	Reduced	Defects	Decreased	Not assessed	Not assessed	Decreased	Decreased	Fo f. sp. ginseng 0083	Ginseng cultivar Damaya	[62]
FOXG_00470	VPS9	Guanine nucleotide exchange factor (GEF)	HR deletion	Reduced	Not assessed	Reduced	Reduced	Not assessed	Not assessed	Reduced	Not assessed	Fol 4287	Tomato	[63]
FOXG_09392	VPS21	Small Ras-related GTPase	HR deletion	Reduced	Not assessed	Reduced	Reduced	Not assessed	Not assessed	Reduced	Not assessed	Fol 4287	Tomato	[63]
FOXG_01632	TSC2	GTPase-activating protein (GAP)	HR deletion	Reduced	Reduced tolerance to cell wall and heat stress	Not assessed	Increased	Not assessed	Reduced	Reduced	Not assessed	Fol 4287	Tomato	[64]
FOXG_05961	FBP1	F-box protein	HR deletion	Not assessed	Reduced	Not assessed	Not assessed	Reduced	Reduced	Reduced	Not assessed	Fol 4287	Tomato	[66]
FOXG_00058	FRP1	F-box protein	HR deletion	Reduced on certain carbon sources	Not assessed	Not assessed	Not assessed	Not assessed	Reduced	Reduced	Not assessed	Fol Fol 007	Tomato	[67,68]
FOXG_05529	ICL1	Isocitrate lyase	HR deletion	Reduced on certain carbon sources	Not assessed	Not assessed	Not assessed	Not assessed	No change	No change	Not assessed	Fol Fol 007	Tomato	[68]
FOXG_15663	DOA1	Ubiquitin-binding cofactor	HR deletion	Reduced	Reduced tolerance to cell wall and oxidative stress	Reduced	Not assessed	Not assessed	Reduced	Reduced	Not assessed	Fon race 1 ZJ1	Watermelon	[70]
FOXG_01907	DOA4	Deubiquitinase	HR deletion	Reduced	Reduced tolerance to fungicide, cell wall and oxidative stress	Reduced	Not assessed	Not assessed	Reduced	Reduced	Not assessed	Fon race 1 ZJ1	Watermelon	[70]
FOXG_00013	CCH1	Voltage-gated Ca2+ channel α1 subunit	HR deletion	Reduced	Not assessed	Not assessed	No change	Not assessed	Not assessed	Not assessed	Not assessed	Fo O-685	NA	[72]
FOXG_11454	YVC1	Ca2+ channel	HR deletion	No change	Not assessed	Not assessed	Increased	Not assessed	Not assessed	Not assessed	Not assessed	Fo O-685	NA	[72]
FOXG_01473	MID1	Stretch-activated Ca2+ channel	HR deletion	Reduced	Not assessed	Not assessed	Increased	Not assessed	Not assessed	Not assessed	Not assessed	Fo O-685	NA	[72]
FOXG_07814	CNA1	Calcineurin catalytic subunit	HR deletion	Reduced	Not assessed	Abnormally distributed septa; reduced conidation	Not assessed	Not assessed	Not assessed	Reduced	Not assessed	Fol 4287	Tomato	[74]
FOXG_01489	CNB1	Calcineurin regulatory subunit	HR deletion	Reduced	Not assessed	Abnormally distributed septa; reduced conidation	Not assessed	Not assessed	Not assessed	Reduced	Not assessed	Fol 4287	Tomato	[74]
FOXG_05428	CK1	Casein kinase	HR deletion	Reduced	Reduced tolerance to oxidative stress	Not assessed	Reduced	Not assessed	Reduced	Reduced	Not assessed	Fol 4287	Tomato	[75]
FOXG_09534	FVS1	Sterile alpha motif (SAM) domain protein	HR deletion	Reduced	Not assessed	Reduced	Reduced	Not assessed	No change	Reduced	Not assessed	Fom Mel02010	Melon	[76]
FOXG_11292	FOW1	Mitochondrial protein of unknown function	HR deletion	No change	Not assessed	No change	No change	Not assessed	Decreased colonization	Reduced	Not assessed	Fol	Tomato	[77]
FOXG_07685	FPD1	Unknown function	HR deletion	No change	Not assessed	No change	No change	Not assessed	Not assessed	Reduced	Not assessed	Fol race 2 880621a-1	Tomato	[78]
FOXG_11503	CON7-1	Transcription factor	HR deletion	Reduced	Increased tolerance to oxidative stress, reduced tolerance to membrane stress	Reduced	Reduced	Reduced	Reduced	Reduced	Not assessed	Fol 4287	Tomato	[79]
FOXG_12510/FOXG_14029	CON7-2	Transcription factor	HR deletion	Not assessed	Not assessed	Not assessed	Not assessed	Not assessed	No change	No change	Not assessed	Fol 4287	Tomato	[79]
FOXG_01993	SNT2	BAH/PHD transcription factor	HR deletion	Reduced	Not assessed	Reduced	Not assessed	Not assessed	Reduced	Reduced	Not assessed	Fom (race 1,2)	Melon	[80]
FOXG_05408	EBR1	Zn2Cys6 transcription factor	HR deletion	Reduced	Not assessed	Not assessed	Not assessed	Not assessed	Not assessed	Reduced	Not assessed	Multiple Fol s	Tomato	[81]
FOXG_01740	PRO1	GATA transcription factor	HR deletion	No change	No change	Not assessed	Not assessed	Not assessed	No change	No change	Not assessed	Fol 4287	Tomato	[82]
FOXG_01690	FSO1	Unknown function	HR deletion	No change	Not assessed	Not assessed	Increased	Not assessed	Reduced	No change	Not assessed	Fol 4287	Tomato	[38]
FOXG_08063	ACE2	Transcription factor	HR deletion	Reduced	Not assessed	Not assessed	Reduced	Not assessed	Not assessed	Reduced	No change	Foc TR4 II5	Banana	[83]
FOXG_01955	ZFP1	Zinc-finger transcription factor	HR deletion	Reduced	Reduced	Not assessed	Reduced	Not assessed	Not assessed	Reduced	Not assessed	Fo PkF01	Polygonatum kingianum	[84]
FOXG_08584	NOT2	CCR4-Not complex subunit	HR deletion	Reduced	Reduced	Reduced	Not assessed	Not assessed	Reduced	Reduced	Reduced	Fon race 1 ZJ1	Watermelon	[85]
FOXG_01180	GCN5	Histone acetyltransferase	HR deletion	Reduced	Increased	Reduced	Reduced	Not assessed	Not assessed	Reduced	Not assessed	Foc TR4 B2	Banana	[86]
FOXG_11273	VEA	Velvet protein	HR deletion	Reduced	Increased tolerance to cell wall and osmotic stress, decreased fungicide tolerance	Reduced	Increased in Fol; Reduced in Foc & Focub	Reduced	Not assessed	Reduced	Not assessed	Fol 4287; Focuc FocGD; Foc TR4 58	Tomato; Cucumber; Banana	[90-92]
FOXG_00016	VELB	Velvet protein	HR deletion	Reduced	Not assessed	Reduced	Increased in Fol; Reduced in Foc	Reduced	Not assessed	Reduced	Increased	Fol 4287; Foc TR4 58	Tomato; Banana	[90,92]
FOXG_02050	VELC	Velvet protein	HR deletion	No change	Not assessed	Not assessed	Increased	Not assessed	Not assessed	No change	Not assessed	Fol 4287	Tomato	[90]
FOXG_00975	LAEA	Methyltransferase	HR deletion	Increased	Not assessed	Increased in Foc	Reduced in Fol; Increased microconidia in Foc	Reduced	No change in roots, Reduced in stems	Reduced	Reduced	Fol 4287; Foc TR4 58	Tomato; Banana	[90,92]
FOXG_17052	MEDA(a)	Transcription factor	HR deletion	No change	Not assessed	Reduced	Reduced microconidia, no change in chlamydospores	No change	Not assessed	Increased	Increased	Foc TR4 58	Banana	[92]
FOXG_10430	REN1/MEDA(b)	Transcription factor	HR deletion; RNAi	No change	Not assessed	Reduced in Fom, No change in Foc	Reduced in Fol and Fom; no change in Foc	No change	Not assessed	No change	No change	Fol 4287; Fom Mel02010; Foc TR4 58	Tomato; watermelon; banana	[92,140,141]
FOXG_00850	ABA1/ABAA-L	TEA/ATTS transcription factor	HR deletion	No change	Not assessed	Reduced	Reduced microconidia, increased chlamydospores	No change	Not assessed	No change	No change	Fol 4287; Foc TR4 58	Tomato; banana	[92,141]
FOXG_05239	WETA-L	Transcription factor	HR deletion	No change	Not assessed	Reduced	Reduced microconidia, increased chlamydospores	No change	Not assessed	No change	No change	Foc TR4 58	Banana	[92]
FOXG_05278	STUA	bHLH trnascription factor	HR deletion	Reduced	Not assessed	Reduced	Reduced microconidia, increased chlamydospores	Reduced	No change	Reduced	Reduced	Fom Mel02010; Foc TR4 58	Melon; banana	[92,225]
FOXG_08482	FLBA	Regulator of G protein signaling domain protein	HR deletion	No change	Not assessed	Reduced	Reduced microconidia and chlamydospores	No change	Not assessed	Reduced	No change	Foc TR4 58	Banana	[92]
FOXG_00073	FLBB	bZIP transcription factor	HR deletion	No change	Not assessed	No change	No change in microconidia, increased chlamydospores	No change	Not assessed	No change	Increased	Foc TR4 58	Banana	[92]
FOXG_01756	FLBC	Zinc finger transcription factor	HR deletion	No change	Not assessed	Increased	Reduced microconidia, increased chlamydospores	No change	Not assessed	Reduced	Reduced	Foc TR4 58	Banana	[92]
FOXG_04220	FLBD	Myb-like transcription factor	HR deletion	No change	Not assessed	Reduced	Reduced microconidia and chlamydospores	No change	Not assessed	Reduced	Reduced	Foc TR4 58	Banana	[92]
FOXG_05362	FLUG	Glutamine synthetase	HR deletion	No change	Not assessed	No change	No change	No change	Not assessed	Reduced	No change	Foc TR4 58	Banana	[92]
FOXG_01859	PUF1	Pumilio family protein	HR deletion	Reduced	Reduced tolerance to oxidative stress	Reduced, fewer septa	No change	Not assessed	Reduced	Reduced	Not assessed	Fon race 1 ZJ1	Watermelon	[93]
FOXG_02224	PUF2	Pumilio family protein	HR deletion	Reduced	Not assessed	Fewer septa	No change	Not assessed	No change	No change	Not assessed	Fon race 1 ZJ1	Watermelon	[93]
FOXG_07983	PUF3	Pumilio family protein	HR deletion	Reduced	Not assessed	Reduced, fewer septa	Reduced	Not assessed	No change	No change	Not assessed	Fon race 1 ZJ1	Watermelon	[93]
FOXG_00799	PUF4	Pumilio family protein	HR deletion	Reduced	Not assessed	Fewer septa	No change	Not assessed	No change	No change	Not assessed	Fon race 1 ZJ1	Watermelon	[93]
FOXG_01770	PUF5	Pumilio family protein	RNAi	No change	Not assessed	Fewer septa	No change	Not assessed	No change	No change	Not assessed	Fon race 1 ZJ1	Watermelon	[93]
FOXG_00261	PUF6	Pumilio family protein	HR deletion	No change	Not assessed	Fewer septa	No change	Not assessed	No change	No change	Not assessed	Fon race 1 ZJ1	Watermelon	[93]
FOXG_12791	ARP3	ARP2/3 complex subunit	RNAi	Not assessed	Not assessed	Not assessed	Not assessed	Not assessed	Not assessed	No change	Not assessed	Fon race 1 ZJ1	Watermelon	[93]
FOXG_11105	ARC18	ARP2/3 complex subunit	HR deletion	Not assessed	Reduced tolerance to oxidative stress	Not assessed	Not assessed	Not assessed	Not assessed	Not assessed	Not assessed	Fon race 1 ZJ1	Watermelon	[93]
FOXG_02214	QIP	AGO-interacting exonuclease	HR deletion	Reduced	Not assessed	No change	No change	Not assessed	Reduced	Reduced	Not assessed	Focon A8 (race 1)	Cabbage	[96]
FOXG_09093	DCL1	Dicer-like endonuclease	HR deletion	No change	No change	Not assessed	Reduced	Not assessed	No change	No change	Not assessed	Foc TR4 XJZ2	Tomato; banana	[97]
FOXG_13826	DCL2	Dicer-like endonuclease	HR deletion	No change	No change	Not assessed	No change	Not assessed	No change	Reduced	Not assessed	Foc TR4 XJZ2	Tomato; banana	[97]
FOXG_03010	QDE2	Argonaute (AGO) protein	HR deletion	Reduced	Reduced tolerance to oxidative stress	Not assessed	Reduced	Not assessed	Loss	Reduced	Not assessed	Foc TR4 XJZ2	Tomato; banana	[97]
FOXG_11759	FOIG_15013	Glycosyl hydrolase	HR deletion	Increased	Not assessed	Not assessed	Increased	Not assessed	Not assessed	Increased	Not assessed	Foc TR4 XJZ2	Tomato	[97]
-	milR87	microRNA-like small RNA	HR deletion	Not assessed	Reduced tolerance to membrane and osmotic stress	Not assessed	Not assessed	Not assessed	Loss	Reduced	Not assessed	Foc TR4 XJZ2	Tomato	[97]
FOXG_16833	milR106	microRNA-like small RNA	HR deletion	No change	Reduced tolerance to oxidative stress	Not assessed	Reduced	Not assessed	Reduced	Reduced	Not assessed	Foc TR4 XJZ2	Banana	[98]
FOXG_03668	PMT1	Protein O-mannosylatransferase	HR deletion	Reduced	Not assessed	Reduced	Delayed	Not assessed	Not assessed	Reduced	Not assessed	Focuc CGMCC3.2830	Cucumber	[99]
FOXG_11176	PMT2	Protein O-mannosylatransferase	Conditional mutant	Reduced	Not assessed	Reduced	No change	Not assessed	Not assessed	Reduced	Not assessed	Focuc CGMCC3.2830	Cucumber	[99]
FOXG_00440	PMT4	Protein O-mannosylatransferase	HR deletion	Reduced	Not assessed	Reduced	More branching	Not assessed	Not assessed	Reduced	Not assessed	Focuc CGMCC3.2830	Cucumber	[99]
FOXG_11304	PAT1	Palmitoyl transferase	HR deletion	Reduced	Increased sensitivty to oxidative stress	Reduced	Reduced	Not assessed	Reduced	Reduced	Not assessed	Fon race 1 ZJ1	Watermelon	[100]
FOXG_06235	PAT2	Palmitoyl transferase	HR deletion	Reduced	Increased sensitivty to oxidative stress	Reduced	Reduced	Not assessed	Reduced	Reduced	Not assessed	Fon race 1 ZJ1	Watermelon	[100]
FOXG_07613	PAT3	Palmitoyl transferase	HR deletion	Reduced	Increased sensitivty to oxidative stress	Reduced	Reduced	Not assessed	No change	No change	Not assessed	Fon race 1 ZJ1	Watermelon	[100]
FOXG_02420	PAT4	Palmitoyl transferase	HR deletion	Reduced	Increased sensitivty to oxidative stress	Reduced	Reduced	Not assessed	Reduced	Reduced in Forl but not Fol	Not assessed	Fon race 1 ZJ1	Watermelon	[100]
FOXG_03335	PAT5	Palmitoyl transferase	HR deletion	Reduced	No change	Reduced	Reduced	Not assessed	No change	No change	Not assessed	Fon race 1 ZJ1	Watermelon	[100]
FOXG_03646	PAT6	Palmitoyl transferase	HR deletion	Reduced	No change	Shorter and with fewer septa	Reduced	Not assessed	No change	No change	Not assessed	Fon race 1 ZJ1	Watermelon	[100]
FOXG_00780	AP-2α	AP-2 complex subunit	HR deletion	Reduced	Reduced tolerance to CWDEs	Reduced	Reduced	Not assessed	Reduced	Reduced	Not assessed	Fon race 1 ZJ1	Watermelon	[100]
FOXG_08330	AP-2β	AP-2 complex subunit	HR deletion	Reduced	Reduced tolerance to CWDEs	Reduced	Reduced	Not assessed	Reduced	Reduced	Not assessed	Fon race 1 ZJ1	Watermelon	[100]
FOXG_04448	AP-2μ	AP-2 complex subunit	HR deletion	Reduced	Reduced tolerance to CWDEs	Reduced	Reduced	Not assessed	Reduced	Reduced	Not assessed	Fon race 1 ZJ1	Watermelon	[100]
FOXG_08592	AP-2σ	AP-2 complex subunit	HR deletion	Reduced	Reduced tolerance to CWDEs	Reduced	Reduced	Not assessed	No change	Reduced	Not assessed	Fon race 1 ZJ1	Watermelon	[100]
FOXG_00140	PDI1	Protein disulfide isomerase	HR deletion	Reduced	Reduced tolerance to ER stress	No change	Reduced	Not assessed	Not assessed	Reduced	Not assessed	Fon race 1 ZJ1	Watermelon	[103]
FOXG_08535	PDI2	Protein disulfide isomerase	HR deletion	Reduced	Not assessed	No change	No change	Not assessed	Not assessed	Reduced	Not assessed	Fon race 1 ZJ1	Watermelon	[103]
FOXG_01620	PDI3	Protein disulfide isomerase	HR deletion	Reduced	Not assessed	No change	No change	Not assessed	Not assessed	No change	Not assessed	Fon race 1 ZJ1	Watermelon	[103]
FOXG_08898	PDI5	Protein disulfide isomerase	HR deletion	Reduced	Not assessed	No change	No change	Not assessed	Not assessed	No change	Not assessed	Fon race 1 ZJ1	Watermelon	[103]
FOXG_18919	PDI6	Protein disulfide isomerase	HR deletion	Reduced	Not assessed	No change	No change	Not assessed	Not assessed	No change	Not assessed	Fon race 1 ZJ1	Watermelon	[103]
FOXG_05711	ERO1	ER oxidoreductase	RNAi	No change	Reduced tolerance to ER stress	No change	No change	Not assessed	Not assessed	Reduced	Not assessed	Fon race 1 ZJ1	Watermelon	[103]
FOXG_00281	NST1	Nucleotide sugar transporter	HR deletion	No change	Reduced tolerance to cell wall stress	No change	Reduced	Not assessed	No change	No change	Not assessed	Fon race 1 ZJ1	Watermelon	[103]
FOXG_01835	NST2	Nucleotide sugar transporter	HR deletion	Reduced growth in minimum media	Reduced tolerance to cell wall and ER stress	Reduced	No change	Not assessed	Reduced	Reduced	Not assessed	Fon race 1 ZJ1	Watermelon	[103]
FOXG_10511	NST3	Nucleotide sugar transporter	HR deletion	Reduced	Increased tolerance to cell wall stress	No change	Reduced	Not assessed	Not assessed	Reduced	Not assessed	Fon race 1 ZJ1	Watermelon	[103]
FOXG_07703	NST4	Nucleotide sugar transporter	HR deletion	Reduced	Increased tolerance to cell wall stress	No change	Morphologically different	Not assessed	No change	No change	Not assessed	Fon race 1 ZJ1	Watermelon	[103]
FOXG_00005	NST5	Nucleotide sugar transporter	HR deletion	Reduced	Increased tolerance to cell wall stress	No change	Morphologically different	Not assessed	No change	No change	Not assessed	Fon race 1 ZJ1	Watermelon	[103]
FOXG_18886	NST6	Nucleotide sugar transporter	HR deletion	Reduced	Increased tolerance to cell wall stress	No change	No change	Not assessed	No change	No change	Not assessed	Fon race 1 ZJ1	Watermelon	[103]
FOXG_10351	NST7	Nucleotide sugar transporter	HR deletion	No change	Increased tolerance to cell wall stress	Reduced	Reduced	Not assessed	No change	No change	Not assessed	Fon race 1 ZJ1	Watermelon	[103]
FOXG_06419	NST8	Nucleotide sugar transporter	HR deletion	Reduced	Reduced tolerance to cell wall stress	Reduced	Reduced	Not assessed	No change	No change	Not assessed	Fon race 1 ZJ1	Watermelon	[103]
FOXG_10353	NST9	Nucleotide sugar transporter	HR deletion	No change	Reduced tolerance to cell wall stress	Reduced	Reduced	Not assessed	No change	No change	Not assessed	Fon race 1 ZJ1	Watermelon	[103]
FOXG_07574	PARP1	Poly(ADP-ribose) polymerase	HR deletion	Not assessed	Not assessed	Not assessed	Not assessed	Not assessed	Reduced invasive growth, no change in penetration ability	Reduced	Not assessed	Fon race 1 ZJ1	Watermelon	[104]
FOXG_05947	PARG1	Poly(ADP-ribose) glycohydrolase	HR deletion	Not assessed	Not assessed	Not assessed	Not assessed	Not assessed	No change	No change	Not assessed	Fon race 1 ZJ1	Watermelon	[104]
FOXG_01025	KIN4	Protein kinase	HR deletion	Not assessed	Not assessed	Not assessed	Not assessed	Not assessed	Reduced invasive growth, no change in penetration ability	Reduced	Not assessed	Fon race 1 ZJ1	Watermelon	[104]
FOXG_02319	VAM7	SNARE protein	HR deletion	Reduced	Reduced	Reduced	Not assessed	Not assessed	Reduced	Reduced	Not assessed	Fol 4287	Tomato	[105]
FOXG_00919	SSO1	SNARE protein	HR deletion	Reduced	Increased tolerance to membrane stress	Reduced	Reduced	Not assessed	Reduced	Reduced	Not assessed	Foc TR4	Banana	[106]
FOXG_05496	SSO2	SNARE protein	HR deletion	No change	No change	Reduced	Reduced	Not assessed	Reduced	Reduced	Not assessed	Foc TR4	Banana	[106]
FOXG_03343	SNC1	SNARE protein	HR deletion	Reduced	Increased tolerance to osmotic stress	Reduced	Reduced	Not assessed	Reduced	Reduced	Not assessed	Foc TR4	Banana	[106]
FOXG_03624	ATG3	Ub-like-conjugating enzyme	HR deletion	Reduced	Not assessed	Not assessed	Reduced	Not assessed	Not assessed	Loss	Not assessed	Fo (from potato)	Potato	[108]
FOXG_12665	ATG8	Ubiquitin-like protein	HR deletion	Reduced	Not assessed	Reduced	Reduced	Not assessed	Not assessed	Reduced	Not assessed	Fol	Tomato	[107]
FOXG_06954	ATG12	Ubiquitin-like protein	HR deletion	Reduced	No change	Not assessed	Reduced number of recovered microconidia	Not assessed	Not assessed	Reduced	Not assessed	Fo (from potato)	Potato and tomato	[110]
FOXG_00164	ATG22	Integral membrane protein	HR deletion	Reduced	Not assessed	Not assessed	Reduced	Not assessed	Not assessed	Reduced	Not assessed	Fol	Potato	[109]
FOXG_12762	DBP40	CCCH-type zinc finger protein	HR deletion	Reduced	Not assessed	No change	No change	Not assessed	Not assessed	Reduced	Not assessed	Fo JLCC31768	Zebrafish	[111]
FOXG_10529	TUP1	β-transducin repeat protein	HR deletion	Reduced	Increased tolerance to cell wall stress and CaCl2, reduced tolerance to sorbitol and NaCl	Reduced	Not assessed	Not assessed	Reduced	Reduced	Not assessed	Fon race 1 ZJ1	Watermelon	[112]
FOXG_10419	MDH1	Malate dehydrogenase 1	HR deletion	Reduced	Not assessed	Reduced	Not assessed	Not assessed	Not assessed	Not assessed	Not assessed	Fon race 1 ZJ1	Watermelon	[112]
FOXG_10533	MDH2	Malate dehydrogenase 2	HR deletion	Reduced	Not assessed	Reduced	Not assessed	Not assessed	No change	Reduced	Not assessed	Fon race 1 ZJ1	Watermelon	[112]
FOXG_01957	ARG1	Argininosuccinate lyase	HR deletion	Reduced	Not assessed	Not assessed	Not assessed	Not assessed	Not assessed	Reduced	Not assessed	Fom Mel02010	Melon	[113]
FOXG_12790	ADH1	Alcohol dehydrogenase	HR deletion	Not assessed	Increased tolerance to alcohol	Not assessed	Not assessed	Not assessed	Not assessed	Reduced	Not assessed	Fol 4287	Tomato	[114]
FOXG_04251	GNN1	Glycogenin	HR deletion	No change	Not assessed	Not assessed	No change	Not assessed	Not assessed	No change	Not assessed	Fol 4287	Tomato	[115]
FOXG_02003	GLS1	Glycogen synthase	HR deletion	No change	Not assessed	Not assessed	No change	Not assessed	Not assessed	No change	Not assessed	Fol 4287	Tomato	[115]
FOXG_13927	GBE1	Glycogen branching enzyme	HR deletion	No change	Not assessed	Not assessed	No change	Not assessed	Not assessed	No change	Not assessed	Fol 4287	Tomato	[115]
FOXG_19222	GPH1	Glycogen phosphorylase	HR deletion	No change	Not assessed	Not assessed	No change	Not assessed	Not assessed	No change	Not assessed	Fol 4287	Tomato	[115]
FOXG_08364	GDB1	Glycogen de-branching enzyme	HR deletion	No change	Not assessed	Not assessed	No change	Not assessed	Not assessed	Reduced	Not assessed	Fol 4287	Tomato	[115]
FOXG_10428	STI35	Stress-induced gene	HR deletion	Not assessed	Reduced	Not assessed	Not assessed	Not assessed	Not assessed	Not assessed	Not assessed	Fol 4287	Tomato	[119]
FOXG_06124	YJEF	Metabolism damage repair enzyme	HR deletion	Increased	Redcued tolerance to fungicide	Increased	Not assessed	Not assessed	Increased	Not assessed	Not assessed	Fo f. sp. momordicae SD-1	Bitter gourd	[120]
FOXG_04181	NIT1	Nitrate reductase	HR deletion	Reduced on nitrate	Not assessed	Reduced	Not assessed	Not assessed	Not assessed	No change	Not assessed	Fol 4287	Tomato	[121]
FOXG_03770	NIT2	Nitrate reductase	HR deletion	No change	Not assessed	No change	Not assessed	Not assessed	Not assessed	No change	Not assessed	Fol 4287	Tomato	[121]
FOXG_02795	NIT3	Nitrate reductase	HR deletion	No change	Not assessed	No change	Not assessed	Not assessed	Not assessed	Not assessed	Not assessed	Fol 4287	Tomato	[121]
FOXG_00635	NTR1	Nitrate/nitrite transporter	HR deletion	Reduced on nitrate	Not assessed	Reduced, less septa per macroconidia	Not assessed	Not assessed	Not assessed	Reduced	Not assessed	Fol 4287	Tomato	[121]
FOXG_18811	GAS1	β-1,3-glucanosyltransferase	HR deletion	Reduced on solid but not liquid media	Not assessed	Not assessed	Not assessed	Not assessed	Reduced	Reduced	Not assessed	Fol 4287	Tomato	[122]
FOXG_12436	GNT2	N-glycosyl transferase	HR Deletion	Abnormally aggregated hyphae	Reduced	Aberrant twisted septa	Not assessed	Not assessed	Reduced	Reduced	Not assessed	Fol 4287	Tomato	[123]
FOXG_05078	CHS1	Chitin synthase	HR deletion	Some hyphal compartments contain up to four nuclei	Not assessed	No change	No change	Increased	Not assessed	No change	Not assessed	Fol 4287	Tomato	[125]
FOXG_10443	CHS2	Chitin synthase	HR deletion	No change	Not assessed	No change	No change	Increased	Not assessed	Reduced	Not assessed	Fol 4287	Tomato	[125]
FOXG_10314	CHS7	Chitin synthase	HR deletion	No change	Not assessed	No change	No change	Increased	Not assessed	Reduced	Not assessed	Fol 4287	Tomato	[125]
FOXG_04162	CHSV	Chitin synthase	HR deletion	Reduced	Reduced tolerance cell wall stress	Not assessed	Reduced production	Not assessed	Loss (unable to grow invasively)	Loss (unable to infect and colonize)	Not assessed	Fol 4287	Tomato	[124]
FOXG_04163	CHSVB	Chitin synthase	HR deletion	Reduced; abnormally shaped hyphae	Reduced tolerance cell wall stress	Not assessed	Lemon- like shape microconidia	Not assessed	Loss (unable to grow invasively)	Loss (unable to infect and colonize)	Not assessed	Fol 4287	Tomato	[126]
FOXG_06111	OCH1	α-1,6-mannosyltransferase	HR deletion	Reduced	Not assessed	Not assessed	Reduced	Not assessed	Reduced	Reduced	Not assessed	Foc TR4 XJZ2	Banana	[127]
FOXG_10530	ERG3	C-5 sterol desaturase	HR deletion	Reduced	Reduced	Not assessed	Not assessed	Not assessed	Not assessed	Reduced	Not assessed	Fo (from soybean)	Soybean	[128]
FOXG_13733	CPMI1	Phosphomannose isomerase	HR deletion	Reduced	Reduced tolerance to cell wall stress	Not assessed	No change	Not assessed	Not assessed	Reduced	Not assessed	Foc TR4	Banana	[129]
FOXG_03721	GLS2	β-1,3-glucan synthase subunit	HR deletion	Reduced	Not assessed	Reduced	Reduced	Not assessed	Not assessed	Reduced	Not assessed	Fo f. sp. lini	Flax	[130]
FOXG_08852	GFSB	Galf-transferase	HR deletion	No change	Not assessed	Reduced	Not assessed	Not assessed	Not assessed	Reduced	Not assessed	Focuc	Cucumber	[131]
FOXG_13703	UGMA	UDP-galactopyranose mutase	HR deletion	Reduced	Not assessed	Reduced	Not assessed	Not assessed	Not assessed	Reduced	Not assessed	Focuc CGMCC3.2830	Cucumber	[131]
FOXG_07702	UGMB	UDP-galactopyranose mutase	HR deletion	No change	Not assessed	Reduced	Not assessed	Not assessed	Not assessed	No change	Not assessed	Focuc	Cucumber	[131]
FOXG_15645	SRPK1	Serine/arginine protein kinase	HR deletion	Reduced	Reduced tolerance to oxidative stress	Not assessed	Not assessed	Not assessed	Reduced	Reduced	Not assessed	Fol 4287	Tomato	[132]
FOXG_17180	FOXG_17180	Catalase‐peroxidase	HR deletion	No change	Not assessed	Not assessed	Not assessed	Not assessed	Reduced	Reduced	Not assessed	Fol 4287	Tomato	[132]
FOXG_15294	FOXG_15294	Catalase	HR deletion	No change	Not assessed	Not assessed	Not assessed	Not assessed	Reduced	Reduced	Not assessed	Fol 4287	Tomato	[132]
FOXG_13788	FOXG_13788	Peroxidase	HR deletion	No change	Not assessed	Not assessed	Not assessed	Not assessed	Reduced	Reduced	Not assessed	Fol 4287	Tomato	[132]
FOXG_06022	LCC1	Laccase	HR deletion	Reduced	Reduced	Not assessed	Not assessed	Not assessed	Not assessed	No change	Not assessed	Fol 4287	Tomato	[134]
FOXG_07915	LCC3	Laccase	HR deletion	Not assessed	Reduced	Not assessed	Not assessed	Not assessed	Not assessed	No change	Not assessed	Fol 4287	Tomato	[134]
FOXG_05006	LCC5	Laccase	HR deletion	Not assessed	No change	Not assessed	Not assessed	Not assessed	Not assessed	No change	Not assessed	Fol 4287	Tomato	[134]
FOXG_18438	Fo18438	Beta-lactamase	HR deletion	Reduced when with B. ambifaria	Not assessed	No change	No change	Not assessed	Not assessed	No change	Not assessed	Fol 4287	Soybean	[34]
FOXG_06370	CLC1	Voltage-gated chloride channel	HR deletion	Not assessed	Reduced tolerance to oxidative stress	Not assessed	Not assessed	Not assessed	Not assessed	Reduced	Not assessed	Fol 4287	Tomato	[135]
FOXG_15850	RAD21NC	Mitotic cohesin complex subunit	HR deletion	No change	Not assessed	Reduced germination under cell cycle perturbation	No change	Not assessed	No change	No change	Not assessed	Fol 4287	Tomato	[139]
FOXG_03390	REC8	Mitotic cohesin complex subunit	HR deletion	No change	Not assessed	Reduced germination under cell cycle perturbation	No change	Not assessed	No change	No change	Not assessed	Fol 4287	Tomato	[139]
FOXG_00882	TFIIS	Transcription elongation factor IIS	HR deletion	No change	Not assessed	Reduced	Reduced	Not assessed	Reduced	Reduced	Not assessed	Fol 4287	Tomato	[141]
FOXG_00063	SMT3	SUMO protein	HR deletion	Reduced	Reduced tolerance to DNA damage and some metal cations	Reduced, shorter, decreased septa	Reduced	Not assessed	Not assessed	Not assessed	Not assessed	Fon race 1 ZJ1	NA	[144]
FOXG_09330	AOS1	E1 SUMO-activating enzyme	HR deletion	Reduced	Reduced tolerance to DNA damage and some metal cations	Reduced, shorter, decreased septa	Reduced	Not assessed	Not assessed	Not assessed	Not assessed	Fon race 1 ZJ1	NA	[144]
FOXG_05489	UBC9	E2 SUMO-conjugating enzyme	HR deletion	Reduced	Reduced tolerance to some metal cations	Reduced, shorter, decreased septa	Reduced	Not assessed	Not assessed	Not assessed	Not assessed	Fon race 1 ZJ1	NA	[144]
FOXG_03253	MMS21	E3 SUMO ligase	HR deletion	Reduced	Reduced tolerance to DNA damage and some metal cations	Reduced, shorter, decreased septa	Reduced	Not assessed	Not assessed	Not assessed	Not assessed	Fon race 1 ZJ1	NA	[144]
FOXG_03192	NIIA	Nitrite reductase	HR deletion	Reduced when nitrate is only nitrogen source	Not assessed	Reduced	No change	Not assessed	Not assessed	No change	Not assessed	Fom Mel02010	Melon	[146]
FOXG_11545	CYP51A	Sterol 14α-demethylase	HR deletion	No change	Reduced tolerance to chemical stressors	Not assessed	Increased	Not assessed	Not assessed	No change	Not assessed	Fol LY01	Tomato	[147]
FOXG_00394	CYP51B	Sterol 14α-demethylase	HR deletion	Decreased	Reduced tolerance to chemical stressors	Not assessed	Increased	Not assessed	Not assessed	No change	Not assessed	Fol LY01	Tomato	[147]
FOXG_13138	CYP51C	Sterol 14α-demethylase	HR deletion	No change	No change	Not assessed	No change	Not assessed	Not assessed	No change	Not assessed	Fol LY01	Tomato	[147]
FOXG_05932	SIR5	Lysine deacetylase	HR deletion	No change	Not assessed	Increased	Not assessed	Not assessed	Not assessed	Increased	Not assessed	Fol 4287	Tomato	[148]
FOXG_04476	FLP1	Fasciclin-like protein	RNAi	No change	Not assessed	Reduced	Reduced	Reduced	Reduced	Reduced	Not assessed	Fol 10270	Tomato	[151]
FOXG_03339	FLP3	Fasciclin-like protein	RNAi	No change	Not assessed	Reduced	Reduced	Reduced	Reduced	Reduced	Not assessed	Fol 10270	Tomato	[151]
FOXG_02361	FLP4	Fasciclin-like protein	RNAi	No change	Not assessed	Reduced	Reduced	Reduced	Reduced	Reduced	Not assessed	Fol 10270	Tomato	[151]
FOXG_05637	FLP5	Fasciclin-like protein	RNAi	No change	Not assessed	Reduced	Reduced	Reduced	Reduced	Reduced	Not assessed	Fol 10270	Tomato	[151]
FOXG_02103	STE12	Homeodomain transcription factor	HR deletion	No change	No change	Not assessed	Increased in Fol; no change in Fop	Not assessed	Reduced	Reduced	Not assessed	Fol 4287; Fop SP1, SP2, SP4, SP8; Fo AB82	Tomato; Bean	[152,153]
FOXG_04452	SSP1	Small secreted protein	HR deletion	No change	Not assessed	Not assessed	Increased	Not assessed	Increased	Increased	Not assessed	Foc TR4	Banana	[154]
FOXG_01070	NOXA	NADPH oxidase	HR deletion	Not assessed	Not assessed	Not assessed	Not assessed	Not assessed	No change	No change	Not assessed	Fol 4287	Tomato	[155]
FOXG_12738	NOXB	NADPH oxidase complex subunit	HR deletion	Not assessed	Not assessed	Not assessed	Not assessed	Not assessed	Reduced	No change	Not assessed	Fol 4287	Tomato	[155]
FOXG_11514	NOXR	NADPH oxidase complex subunit	HR deletion	Not assessed	Not assessed	Not assessed	Not assessed	Not assessed	Reduced	Reduced	Not assessed	Fol 4287	Tomato	[155]
FOXG_15248	FUB1	Polyketide synthase	HR deletion	No change	Not assessed	No change	No change	Not assessed	Reduced	Reduced	Reduced	Fol 4287; Foc TR4 II5	Tomato; Banana	[157-159]
FOXG_15247	FUB2	Unknown function	HR deletion	No change	Not assessed	No change	No change	Not assessed	Reduced	Reduced	Reduced	Foc TR4 II5	Banana	[158,159]
FOXG_03258	FUB3	Protein kinase	HR deletion	No change	Not assessed	No change	No change	Not assessed	Reduced	Reduced	Reduced	Foc TR4 II5	Banana	[158,159]
FOXG_15244	FUB4	Hydrolase	HR deletion	No change	Not assessed	No change	No change	Not assessed	Reduced	Reduced	Reduced	Foc TR4 II5	Banana	[158,159]
FOXG_15243	FUB5	Acetyltransferase	HR deletion	No change	Not assessed	No change	No change	Not assessed	Reduced	Reduced	Reduced	Foc TR4 II5	Banana	[158,159]
FOXG_21864	FUB10	C6 transcription factor	HR deletion	No change	Not assessed	No change	No change	Not assessed	Reduced	Reduced	Reduced	Foc TR4 II5	Banana	[158,159]
FOXG_15236	FUBT	Fusaric acid transporter	HR deletion	Reduced on FA- inducing media	Not assessed	Not assessed	No change	Not assessed	Not assessed	Not assessed	Reduced	Fov	NA	[160]
FOXG_21844	Gene_2699	NAD(+)-dependent formate dehydrogenase	HR deletion	Not assessed	Not assessed	Not assessed	Not assessed	Not assessed	Not assessed	Reduced	Not assessed	Foc TR4 II5	Banana	[162]
-	Gene_9725	Nitrite reductase	HR deletion	Not assessed	Not assessed	Not assessed	Not assessed	Not assessed	Not assessed	Reduced	Not assessed	Foc TR4 II5	Banana	[162]
FOXG_14695	PG1	Endopolygalacturonase	HR deletion	Not assessed	Not assessed	Not assessed	Not assessed	Not assessed	Not assessed	No change	Not assessed	Fol 4287	Tomato	[163]
FOXG_08862	PGX4	Exopolygalacturonase	HR deletion	Not assessed	Not assessed	Not assessed	Not assessed	Not assessed	Not assessed	No change	Not assessed	Fol 4287	Tomato	[164]
FOXG_13051	PG5	Endopolygalacturonase	HR deletion	No change	Not assessed	Not assessed	No change	Not assessed	No change	No change	Not assessed	Fol 4287	Tomato	[165]
FOXG_15415	PGX6	Exopolygalacturonase	HR deletion	Not assessed	Not assessed	Not assessed	Not assessed	Not assessed	Not assessed	No change	Not assessed	Fol 4287	Tomato	[163]
FOXG_13191	PGC4	Exopolygalacturonase	HR deletion	Reduced	Not assessed	Not assessed	Not assessed	Not assessed	Not assessed	Reduced	Not assessed	Foc TR4	Banana	[170]
FOXG_12263	PRT1	Subtilase	HR deletion	No change	Not assessed	Not assessed	No change	Not assessed	No change	No change	Not assessed	Fol 4287	Tomato	[167]
FOXG_07600	LIP1	Lipase	HR deletion	No change	Not assessed	Not assessed	Not assessed	Not assessed	Not assessed	No change	Not assessed	Fol 4287	Tomato	[168]
FOXG_00147	LIP2	Lipase	HR deletion	No change	Not assessed	Not assessed	Not assessed	Not assessed	Not assessed	No change	Not assessed	Fol 4287	Tomato	[168]
FOXG_13474	LIP3	Lipase	HR deletion	No change	Not assessed	Not assessed	Not assessed	Not assessed	Not assessed	No change	Not assessed	Fol 4287	Tomato	[168]
FOXG_09554	LIP5	Lipase	HR deletion	No change	Not assessed	Not assessed	Not assessed	Not assessed	Not assessed	No change	Not assessed	Fol 4287	Tomato	[168]
FOXG_16927	LIP22	Lipase	HR deletion	No change	Not assessed	Not assessed	Not assessed	Not assessed	Not assessed	No change	Not assessed	Fol 4287	Tomato	[168]
FOXG_13415	XYL3	Endo-β-1,4-xylanase	HR deletion	Not assessed	Not assessed	Not assessed	Not assessed	Not assessed	No change	No change	Not assessed	Fol 4287	Tomato	[169]
FOXG_15742	XYL4	Endo-β-1,4-xylanase	HR deletion	Not assessed	Not assessed	Not assessed	Not assessed	Not assessed	No change	No change	Not assessed	Fol 4287	Tomato	[169]
FOXG_04146	XYL5	Endo-β-1,4-xylanase	HR deletion	Not assessed	Not assessed	Not assessed	Not assessed	Not assessed	No change	No change	Not assessed	Fol 4287	Tomato	[165]
FOXG_04196	CTF1	Zinc finger transcription factor	HR deletion	Reduced on solid media	Not assessed	Not assessed	Not assessed	Not assessed	No change	Reduced	Not assessed	Fol 4287	Tomato	[168]
FOXG_01610	CTF2	Zinc finger transcription factor	HR deletion	Reduced with fatty acids	Not assessed	Not assessed	Not assessed	Not assessed	Not assessed	Reduced	Not assessed	Fol 4287	Tomato	[168]
FOXG_07527	EG1	Glycosidase	HR deletion	No change	Not assessed	Not assessed	No change	Not assessed	Reduced	Reduced	Not assessed	Fov	Cotton	[171]
FOXG_17757	CMLE	3-carboxy-cis,cis-muconate lactonizing enzyme	HR deletion	No change on sucrose, reduced on other media	Not assessed	Not assessed	Not assessed	Not assessed	Reduced	Reduced	Not assessed	Fol 4287	Tomato	[172]
FOXG_16418	SIX1/AVR3	Secreted in xylem (SIX) effector	HR deletion	No change	Not assessed	Not assessed	Not assessed	Not assessed	Not assessed	Reduced	Not assessed	Fol 004, Fol 007, Fol 029; Focon; Foc TR4	Tomato; Cabbage; Banana	[177-179]
FOXG_16416	SIX2	Secreted in xylem (SIX) effector	HR deletion	Not assessed	Not assessed	Not assessed	Not assessed	Not assessed	Not assessed	No change	Not assessed	Foc TR4 B2	Banana	[187]
FOXG_16398	SIX3/AVR2	Secreted in xylem (SIX) effector	HR deletion	Not assessed	Not assessed	Not assessed	Not assessed	Not assessed	Not assessed	Reduced	Not assessed	Fol 007	Tomato	[180]
FOXG_13910	SIX4/AVR1	Secreted in xylem (SIX) effector	HR deletion	No change	Not assessed	Not assessed	Not assessed	Not assessed	Reduced	Reduced	Not assessed	Fo 5176; Focon Cong:1-1; Foc TR4	Arabidopsis; Cabbage; Banana	[162,181,182]
FOXG_22493	SIX5	Secreted in xylem (SIX) effector	HR deletion	Not assessed	Not assessed	Not assessed	Not assessed	Not assessed	Not assessed	Reduced	Not assessed	Fol 004, Fol 007	Tomato	[183]
FOXG_14246	SIX6	Secreted in xylem (SIX) effector	HR deletion	No change	Not assessed	Not assessed	No change	Not assessed	Not assessed	Reduced in Fol & Foc; Increased in Fon	Not assessed	Fol 007; Fon; Forc 016	Tomato; Watermelon; Cucumber	[184-186]
FOXG_16464/FOXG_17445	SIX8	Secreted in xylem (SIX) effector	HR deletion	Not assessed	Not assessed	Not assessed	Not assessed	Not assessed	Not assessed	Reduced	Not assessed	Foc TR4 B2	Banana	[187,188]
FOXG_14223	SIX9	Secreted in xylem (SIX) effector	HR deletion	Not assessed	Not assessed	Not assessed	Not assessed	Not assessed	Not assessed	No change	Not assessed	Forc 016	Cucumber	[186]
FOXG_02417	APY1	Aminopeptidase	HR deletion	No change	No change	No change	Not assessed	Not assessed	Reduced	Reduced	Not assessed	Fol 4287	Tomato seedlings	[187]
FOXG_02952	M35_1	Metalloprotease	HR deletion	No change	Reduced tolerance to oxidative and osmotic stress	Not assessed	Not assessed	Not assessed	Reduced	Reduced	Not assessed	Foc TR4 II5	Banana	[190]
FOXG_15931	SMP1	Metalloprotease	HR deletion	Not assessed	Not assessed	Not assessed	Not assessed	Not assessed	Not assessed	No change	Not assessed	Forc 016	Cucumber	[186]
FOXG_16612	MEP1	Metalloprotease	HR deletion	No change	Not assessed	Not assessed	No change	Not assessed	No change	No change	Not assessed	Fol 4287	Tomato	[189]
FOXG_09801	SEP1	Serine protease	HR deletion	No change	Not assessed	Not assessed	No change	Not assessed	Reduced	No change	Not assessed	Fol 4287	Tomato	[189]
FOXG_01145	SEP2	Serine protease	HR deletion	No change	Not assessed	Not assessed	No change	Not assessed	Not assessed	Not assessed	Not assessed	Fol 4287	NA	[189]
FOXG_15240	OASTL	O-acetylhomoserine-lyase	HR deletion	No change	Not assessed	Not assessed	Not assessed	Not assessed	Not assessed	Reduced	Not assessed	Foc TR4	Banana	[35]
FOXG_08636	PP1	α-pheromone precursor	HR deletion	Reduced	Reduced	Not assessed	Not assessed	Not assessed	Not assessed	Reduced	Not assessed	Foc TR4	Banana	[191]
FOXG_08602	CUPIN1	Cupin_1 domain-containing protein	HR deletion	No change	No change	No change	Not assessed	Not assessed	Reduced in Foc	Reduced in Foc	No change	Fol 4287; Foc TR4 DZ1	Tomato; Banana	[192,215]
FOXG_17428	TOM1	Tomatinase	HR deletion	Not assessed	Reduced tolerance to alpha tomanine	Not assessed	Not assessed	Not assessed	Not assessed	Reduced	Not assessed	Fol 4287	Tomato	[194]
FOXG_20136	FSE1	Secreted effector	HR deletion	No change	Not assessed	Not assessed	No change	Not assessed	Not assessed	Increased	Not assessed	Foc TR4	Banana	[195]
FOXG_11456	SVP1	Secreted effector	HR deletion	No change	Not assessed	Not assessed	No change	Not assessed	Not assessed	Reduced	Not assessed	Fol 4287	Tomato	[196]
FOXG_02340	Foc 1324	Secreted effector	HR deletion	Not assessed	Not assessed	Not assessed	Not assessed	Not assessed	Not assessed	Reduced	Not assessed	Foc TR4	Banana	[200]
FOXG_12173	FOSP9	Secreted effector	HR deletion	No change	No change	No change	No change	Not assessed	Reduced	Reduced	Not assessed	Foc TR4 B2	Banana	[201]
FOXG_08165	NEP1	Secreted protein	HR deletion	Not assessed	Not assessed	Not assessed	Not assessed	Not assessed	Not assessed	No change	Not assessed	Foe EN-4	Erythroxylum coca	[224]
FOXG_12277	SSP17	Small secreted protein	HR deletion	No change	Not assessed	Not assessed	No change	Not assessed	Not assessed	Reduced	Not assessed	Foc TR4 II5	Banana	[193]
FOXG_18527	MC69	Small secreted protein	HR deletion	No change	Not assessed	No change	No change	Not assessed	Reduced	Reduced	Not assessed	Forl MAFF 103007; Fol CK3-1	Tomato	[202]
FOXG_14703	CEP28	Small secreted protein	HR deletion	Increased	Increased resistance to osmotic and cell wall stress	Not assessed	Reduced conidia	Not assessed	Not assessed	Reduced	Not assessed	Fo f. sp. cepae AF22	Welsh onion	[203]
FOXG_13198	CP1	Cerato-platanin (CP) protein	HR deletion	Reduced aerial growth	Not assessed	Not assessed	Not assessed	Not assessed	Reduced	Reduced	Not assessed	Foc TR4	Banana	[204]
FOXG_16841	milR1	microRNA-like small RNA	HR deletion	Not assessed	Not assessed	Not assessed	Not assessed	Not assessed	Not assessed	Reduced	Not assessed	Fol 4287	Tomato	[197]
FOXG_00308	ATP SYNTHASEα	ATP synthase	HR deletion	No change	Not assessed	Not assessed	Not assessed	Not assessed	Not assessed	Reduced	Not assessed	Fo d from tobacco	Tobacco	[198]
FOXG_12372	RNT2	Ribonuclease	HR deletion	No change	No change	No change	Not assessed	Not assessed	Reduced	Reduced	Not assessed	Fol 4288	Tomato seedlings	[199]
FOXG_13082	ARL3	Arf family small G protein	HR deletion	No change	Not assessed	Not assessed	No change	Not assessed	Not assessed	Reduced	Not assessed	Fol 4287	Tomato	[204]
FOXG_06395	XLNR	Transcription factor	HR deletion	Not assessed	Not assessed	Not assessed	Not assessed	Not assessed	No change	No change	Not assessed	Fol 4287	Tomato	[206]
FOXG_08626	CLR1	Zinc binuclear transcription factors	HR deletion	No change	No change	Not assessed	Reduced	Not assessed	Increased	Increased	Not assessed	Fol 4287; Fo Fo5176	Tomato; Arabidopsis	[207]
FOXG_02222	PACC	Transcription factor	HR deletion	Reduced at alkaline pH	Not assessed	Not assessed	Not assessed	Not assessed	No change	Increased	Not assessed	Fol 4287	Tomato	[208]
FOXG_08353	CRE1	Transcription factor	HR deletion	Reduced	Not assessed	Not assessed	Not assessed	Not assessed	Not assessed	Reduced	Not assessed	Fol Fol 007	Tomato	[209]
FOXG_11409	SWI6	Transcription factor	HR deletion	Reduced	Reduced tolerance to oxidative stress	Not assessed	Reduced	Not assessed	Not assessed	Reduced	Not assessed	Foc	Banana	[211]
FOXG_05886	RLM1	MADS-box transcription factor	HR deletion	Reduced aerial growth	Hypersensitive	No change	Not assessed	Not assessed	Not assessed	Reduced	Not assessed	Foc TR4	Banana	[212]
FOXG_10510	SGE1	Transcription factor	HR deletion	No change	Not assessed	Reduced	Reduced	Reduced	Not assessed	Reduced	Reduced	Fol; Foc TR4; Foc race 1	Tomato; Banana	[213,228,229]
FOXG_14257	FTF1	Transcription factor	RNAi (also targets FTF2)	No change	Not assessed	Not assessed	No change	Not assessed	No change	Reduced	Not assessed	Fop SP1 and SP4	Common Bean	[214]
FOXG_09390	FTF2	Transcription factor	HR deletion	No change	Not assessed	Increased	Reduced sporulation	Not assessed	No change	Reduced	Not assessed	Fop SP1 and SP4	Common Bean	[214,215]
FOXG_06378	FOW2	Zn(II)2Cys6 transcription factor	HR deletion	No change	Not assessed	No change	No change	Not assessed	Reduced	Reduced	Not assessed	Fom Mel02010	Melon	[216]
FOXG_03318	CTI6	PHD transcription factor	HR deletion	Not assessed	Not assessed	Not assessed	Not assessed	Not assessed	Not assessed	Reduced	Not assessed	Fol 4287	Tomato	[217]
FOXG_02054	FOXG_02054	Unknown function (DUF1183)	HR deletion	Not assessed	Not assessed	Not assessed	Not assessed	Not assessed	Not assessed	No change	Not assessed	Fol 4287	Tomato	[217]
FOXG_09487	FOXG_09487	Unknown function	HR deletion	Not assessed	Not assessed	Not assessed	Not assessed	Not assessed	Not assessed	Reduced	Not assessed	Fol 4287	Tomato	[217]
FOXG_03727	WC1	Photoreceptor	HR deletion	Do not produce aerial hyphae	Reduced recovery from UV light stress	Not assessed	Not assessed	Reduced	Not assessed	No change in tomato; reduced in mice	Not assessed	Fol 4287	Tomato, mice	[218]
FOXG_07577	HAPX	bZIP transcription factor	HR deletion	Reduced under iron-depleted conditions	Not assessed	Not assessed	Not assessed	Not assessed	Reduced	Reduced	Not assessed	Fol 4287	Tomato	[220]
FOXG_00370	ZAFA	Transcription factor	HR deletion	Reduced under Zn deficiency	Not assessed	Not assessed	Not assessed	Not assessed	Reduced	Reduced	Not assessed	Fol 4287	Tomato	[221]
FOXG_05265	ATF1	bZIP transcription factor	HR deletion	No change	Reduced tolerance to oxidative stress	Smaller and reduced germination rate	Not assessed	Not assessed	Not assessed	Reduced	Not assessed	Foc race 4 B2	Banana	[222]
FOXG_08113	SKN7	Transcription factor	HR deletion	Reduced	Reduced tolerance to oxidative stress	Not assessed	Reduced	Not assessed	Not assessed	Reduced	Not assessed	Foc race 4 B2	Banana	[223]
FOXG_08274	CPR1	Cytochrome P450 reductase	HR deletion	No change	Not assessed	No change	No change	Not assessed	Not assessed	Not assessed	Not assessed	Fo JLCC31768	Tomato	[230]
